# Supplementary material for: Vaccine Mismatches, Viral Circulation, and Clinical Severity Patterns of Influenza B Victoria and Yamagata Infections in Brazil over the Decade 2010–2020: A Statistical and Phylogeny–Trait Analyses
Source: Viruses. 2022 Jul 5;14(7):1477. doi: 10.3390/v14071477 (PMC9321334; doi:10.3390/v14071477)
Supplement: Supplementary file 1 [file viruses-14-01477-s001.zip]

Archive with 1 entries (1 files):
- viruses-1753505-supplementary.xlsx
