# Supplementary material for: Vaccine Mismatches, Viral Circulation, and Clinical Severity Patterns of Influenza B Victoria and Yamagata Infections in Brazil over the Decade 2010–2020: A Statistical and Phylogeny–Trait Analyses
Source: Viruses. 2022 Jul 5;14(7):1477. doi: 10.3390/v14071477 (PMC9321334; doi:10.3390/v14071477)
Supplement: Supplementary file 1 [file viruses-14-01477-s001.zip › viruses-1753505-supplementary.xlsx]

## Sheet: Table 1S
Manuscript ID: viruses-1753505
Table S1. Sequences from GISAID’s EpiFlu™ Database
We gratefully acknowledge the authors, originating and submitting laboratories of the sequences from GISAID’s EpiFlu™ Database on which this research is based. The list is detailed below.
HA Segment_Id	Sequence
EPI1320029|B/Bahia/1879/2012	V_BA_1879_2012.777
EPI1012640 | 3000483350_N8K8HKTH_v1_4	V_BA_128_2017.099
EPI1383899|1243-18	V_BA_1243_2018.614
EPI 171 837 9	V_BA_1009_1718379_2019.693
EPI 158 423 5|B/Bahia/148/2019_HA	V_BA_148_158 423 5 _2019.255
EPI1544919	V_BA_150_1544919_2019.249
EPI1584237|B/Bahia/157/2019_HA	V_BA_157_1584237_2019.211
EPI1584239|B/Bahia/158/2019_HA	V_BA_158_1584239_2019.211
EPI1584241|B/Bahia/162/2019_HA	V_BA_162_1584241_2019.257
EPI1610199	V_BA_735_1610199_2019.515
EPI1584227|B/Sergipe/123/2019_HA	V_SE_123_1584227_2019.123
EPI1584229|B/Sergipe/125/2019_HA	V_SE_125_1584229_2019.181
EPI1584231|B/Sergipe/126/2019_HA	V_SE_126_1584231_2019.195
EPI1383902|1316-18	V_PR_1316_2018.819
EPI1420240|1370-18	V_PR_1370_2018.847
EPI1420244|1387-18	V_PR_1387_2018.942
EPI1279541 | 151-18	V_PR_151_2018.151
EPI1279474 | 152-18	V_PR_152_2018.175
EPI1279476 | 316-18	V_PR_316-3_2018.309
EPI1279472|95-18	V_PR_95-4_2018.137
EPI1584223|B/Parana/115/2019_HA	V_PR_115_1584223_2019.192
EPI1718310	V_PR_1159_1718310_2019.844
EPI1584243|B/Parana/206/2019_HA	V_PR_206_1584243_2019.279
EPI1584245|B/Parana/210/2019_HA	V_PR_210_1584245_2019.288
EPI1420247|26-19	V_PR_26_1420247_2019.019
EPI1544903	V_PR_428_1544903_2019.381
EPI1752236	V_PR_233_1752236_2020.117
EPI1798990|49-20_HA	V_PR_49_1752244_2020.030
EPI1383900|1104-18	V_SC_1104-7_2018.594
EPI1798988|38-20_HA	V_SC_38_1752260_2020.074
EPI1752252	V_SC_39_1752252_2020.074
EPI1279439 | 50-18	V_ES_50_2018.005
EPI1575119|B/Espirito Santo/105/2019	V_ES_105_1575119_2019.181
EPI1584221|B/Espirito_Santo/110/2019_HA	V_ES_110_1584221_2019.219
EPI1584225|B/Espirito_Santo/122/2019_HA	V_ES_122_1584225_2019.214
EPI1544911	V_ES_192_1544911_2019.268
EPI1718387	V_RJ_1107_1718387_2019.849
EPI1718287	V_RJ_1152_1718287_2019.956
EPI1718294	V_RJ_1153_1718294_2019.888
EPI1420246|5-19	V_RJ_5_1420246_2019.027
EPI1164648	Y_BA_979/2017_1164648_2017.855
EPI1164656	Y_BA_975/2017_1164656_2017.868
EPI1147759	Y_BA_868/2017_1147751_2017.570
EPI1147759	Y_BA_863/2017_1147759_2017.625
EPI1012632 | 3000483349_N8K8HKTC_v1_4	Y_BA_127/2017_1012632_2017.047
EPI1012624 | 3000483348_N8K8HKT7_v1_4	Y_BA_125/2017_1012624_2017.181
EPI1314967	Y_BA_953/2018_1314967_2018.534
EPI1279545|17-18	Y_BA_17/2018_1206225_2018.008
EPI1383917|1242-18	Y_BA_1242/2018_1383917_2018.660
EPI1383912|1238-18	Y_BA_1238/2018_1383912_2018.655
EPI1383911|1235-18	Y_BA_1235/2018_1383911_2018.594
EPI1164665	Y_PR_969/2017_1164665_2017.827
EPI1147666	Y_PR_968/2017_1147666_2017.888
EPI1147682	Y_PR_966/2017_1147682_2017.814
EPI1141392	Y_PR_933/2017_1141392_2017.789
EPI1141408	Y_PR_930/2017_1141408_2017.811
EPI1279469|55-18	Y_PR_55/2018_1279469_2018.060
EPI1273570	Y_PR_323/2018_1273570_2018.274
EPI1279473|150-18	Y_PR_150/2018_1279473_2018.159
EPI1383918|1314-18	Y_PR_1314/2018_1383918_2018.797
EPI1383935|1173-18	Y_PR_1173/2018_1383935_2018.652
EPI420254	Y_PR_27_420254_2019.025
EPI1279518|486-18	Y_SC_486/2018_1279518_2018.383
EPI1383927|1251-18	Y_SC_1251/2018_1383927_2018.718
EPI1141400	Y_ES_935/2017_1141400_2017.794
EPI1141384	Y_ES_934/2017_1141384_2017.767
EPI1279440|84-18	Y_ES_84_1279440_2018.099
EPI1279443|383-18	Y_ES_383_1279443_2018.329
EPI1279442|140-18	Y_ES_140_1279442_2018.192
EPI1247589	Y_ES_139_1247589_2018.192
EPI1206217	Y_MG_40_1206217_2018.060

## Sheet: Table S2
Table S2 - Distribution of Influenza B lineages among 920 Brazilian samples collected from 2010-2020. The number of tested samples for each year and lineages are detailed.
Year	B/Victoria	B/Yamagata	total
2010	7	15	22
2011	12	0	12
2012	4	1	5
2013	98	15	113
2014	18	9	27
2015	10	102	112
2016	123	21	144
2017	37	218	255
2018	23	65	88
2019	122	11	133
2020	9	0	9
total			920
